# Supplementary material for: The Silencing of the StPAM16-1 Gene Enhanced the Resistance of Potato Plants to the Phytotoxin Thaxtomin A
Source: Int J Mol Sci. 2025 Feb 6;26(3):1361. doi: 10.3390/ijms26031361 (PMC11818755; doi:10.3390/ijms26031361)
Supplement: Supplementary file 1 [file ijms-26-01361-s001.zip]

Archive with 1 entries (1 files):
- ijms-3438377-supplementary.xlsx
