# Supplementary material for: The Silencing of the StPAM16-1 Gene Enhanced the Resistance of Potato Plants to the Phytotoxin Thaxtomin A
Source: Int J Mol Sci. 2025 Feb 6;26(3):1361. doi: 10.3390/ijms26031361 (PMC11818755; doi:10.3390/ijms26031361)
Supplement: Supplementary file 1 [file ijms-26-01361-s001.zip › ijms-3438377-supplementary.xlsx]

## Sheet: Sheet1
Table S1: The primers used for RT-qPCR analysis in this study.
GeneID	primer (5’→3’)
StPAM16-1-qRT-F	ACTATGACAGAGGTGGAGGCTAG
StPAM16-1-qRT-R	CCTTCGCTCTATGAACTTTTGA
StPAM16-2-qRT-F	GACAACTTGTTTGAGCGAAATG
StPAM16-2-qRT-R	ATATGCCATGAGCACAATCTC
StPAM16-3-qRT-F	TGTTCAAGCATATCGTCAGGC
StPAM16-3-qRT-R	TGCTTCCGTCATGGGTTTT
StPAM16-4-qRT-F	CTCGGTGTCACTGAGAATGC
StPAM16-4-qRT-R	CCTTTGACTGAAGGTAAAAGCT
StActin-qRT-F	CGACCACCTTAATCTTCATGC
StActin-qRT-R	TACTCGTTCACCACCTCAGC
StCSN5-qRT-F	AGGTCCAAAGGGGTGAAAGT
StCSN5-qRT-R	AGAAAGGAAGACAGGGAAACG
StPAM16-1- pGWB6-F	CACCATGGCTGCGAGAATCCTT
StPAM16-1- pGWB6-R	ATTTGGGCCTTCTGCTTTACTTTG
StPAM16-1-VIGS-qRT-F	GCAGCATTGCAGCTAGAGAC
StPAM16-1-VIGS-qRT-R	GCTTCTCTCCAACAGGCCAA
StPDS-qRT-F	GCAAGTAGGTGAAATGTTAGGAAAG
StPDS-qRT-R	AAGGGATTACAAACCCCAGAG
StPAM16-1-VIGS-F	CCATCGATGTGTTGCTCAAGAAGCAGTACA
StPAM16-1-VIGS-R	GTCGACTCTAAGCATTCCTTCGCTCTAT
StPAM16-1-RNAi-F	CACCGTTCATAGAGCGAAGGAATGC
StPAM16-1-RNAi-R	CATTGCAGGAGAACATCTGG
BD-StPAM16-1-F	CATATGATGGCTGCGAGAATCCTT
BD-StPAM16-1-R	GAATTCCTAATTTGGGCCTTCTGCTT
AD-StCSN5-F	CATATGATGGACGCTCTGAATTCTTATG
AD-StCSN5-R	GGATCCTCAGGTTTCGATCATGGGC
StCSN5-nLUC-F	GGATCCATGGACGCTCTGAATTCTTATG
StCSN5-nLUC-R	GTCGACGGTTTCGATCATGGGCTCT
cLUC-StPAM16-1-F	GGTACCATGGCTGCGAGAATCCTT
cLUC-StPAM16-1-R	GGATCCCTAATTTGGGCCTTCTGCTT
